# Supplementary material for: Determinants of 1-Year Adverse Event Requiring Re-Hospitalization in COVID-19 Oldest Old Survivors
Source: Geriatrics (Basel). 2023 Jan 10;8(1):10. doi: 10.3390/geriatrics8010010 (PMC9844439; doi:10.3390/geriatrics8010010)
Supplement: Supplementary file 1 [file geriatrics-08-00010-s001.zip]

Archive with 1 entries (1 files):
- geriatrics-2136433-supplementary.pdf
